# Supplementary material for: Immuno-informatics Analysis to Identify Novel Vaccine Candidates and Design of a Multi-Epitope Based Vaccine Candidate Against Theileria parasites
Source: Front Immunol. 2018 Oct 15;9:2213. doi: 10.3389/fimmu.2018.02213 (PMC6197074; doi:10.3389/fimmu.2018.02213)
Supplement: Table S1 — Annotation of antigenic proteins. [file Data_Sheet_1.XLSX]

## Sheet: Sheet1
Table 1: Annotation of anitgenic proteins
S. No.	Antigenic protein	Name	Signal peptide	GPI anchor	TMD	Expression stage
1	TA09756	Hypothetical protein	yes	yes	0	Macroschizont stage
2	TA09755	Hypothetical protein	yes	yes	0	No Information
3	TA17050	Merozoite-piroplasm surface antigen Tams1	yes	yes	1	Piroplasm stage/merozoite
4	TA13820	Hypothetical Theileria piroplasm protein	yes	yes	1	No Information
5	TA13810	Ts-chitose type 23 kDa piroplasm surface-like protein, putative	yes	yes	1	No Information
6	TA16125	Hypothetical protein	yes	No	1	Macroschizont stage/ merozoite stage
7	TA11900	Hypothetical protein	yes	No	0	No Information
8	TA17055	Hypothetical protein	No	No	0	No Information
9	TA21140	Hypothetical protein	No	No	0	No Information
10	TA12115	Hypothetical protein	No	No	0	Macroschizoint
11	TA13065	Hypothetical protein	No	No	4	Macroschizoint
12	TA13665	Hypothetical protein	No	No	4	No Information
13	TA15795	Hypothetical protein	No	No	4	No Information
14	TA15480	Hypothetical protein	No	No	4	No Information
15	TA05820	Hypothetical protein	No	No	9	No Information
16	TA15965	Hypothetical protein	No	No	9	Macroschizont stage
17	TA14950	Hypothetical protein	No	No	10	Piroplasm stage/ macroschizoint
18	TA13385	Tpr-related protein family member	No	No	11	No Information
19	TA12045	Membrane protein family member,	No	No	11	Macroschizont/ merozoite
20	TA16735	Hypothetical protein	No	No	11	No Information
21	TA21100	Integral membrane protein	No	No	11	No Information
