# Supplementary material for: Immuno-informatics Analysis to Identify Novel Vaccine Candidates and Design of a Multi-Epitope Based Vaccine Candidate Against Theileria parasites
Source: Front Immunol. 2018 Oct 15;9:2213. doi: 10.3389/fimmu.2018.02213 (PMC6197074; doi:10.3389/fimmu.2018.02213)
Supplement: Table S2 — Antigenic protein prediction using Vaxijen server with threshold 0.5. [file Data_Sheet_2.XLSX]

## Sheet: Sheet 1 Antigenicity
Antigenic protein prediction using Vaxijen server with threshold 0.5
S.No.	Gene Id	Antigenic Score	antigen/non-antigen
1	TA15480	0.858	probable antigen
2	TA09755	0.7931	probable antigen
3	TA15965	0.7839	probable antigen
4	TA13065	0.7595	probable antigen
5	TA05820	0.741	probable antigen
6	TA13810	0.7115	probable antigen
7	TA21140	0.6961	probable antigen
8	TA13385	0.6889	probable antigen
9	TA12045	0.6452	probable antigen
10	TA16735	0.6443	probable antigen
11	TA17050	0.6429	probable antigen
12	TA09756	0.6042	probable antigen
13	TA13665	0.5953	probable antigen
14	TA11900	0.578	probable antigen
15	TA13820	0.5741	probable antigen
16	TA17055	0.5708	probable antigen
17	TA16125	0.5466	probable antigen
18	TA14950	0.539	probable antigen
19	TA21100	0.5342	probable antigen
20	TA15795	0.5103	probable antigen
21	TA12115	0.5083	probable antigen
22	TA19725	0.4952	not an antigen
23	TA09560	0.4715	not an antigen
24	TA15870	0.4701	not an antigen
25	TA16665	0.4357	not an antigen
26	TA21425	0.4161	not an antigen
27	TA09670	0.3991	not an antigen
28	TA06945	0.3853	not an antigen
29	TA11945	0.2997	not an antigen
30	TA12140	0.2843	not an antigen
31	TA13935	0.2632	not an antigen
32	TA20040	0.1645	not an antigen
