# Supplementary material for: Immuno-informatics Analysis to Identify Novel Vaccine Candidates and Design of a Multi-Epitope Based Vaccine Candidate Against Theileria parasites
Source: Front Immunol. 2018 Oct 15;9:2213. doi: 10.3389/fimmu.2018.02213 (PMC6197074; doi:10.3389/fimmu.2018.02213)
Supplement: Table S3 — B-cell epitope prediction using BCPREDS with specificity 90%. [file Data_Sheet_3.XLSX]

## Sheet: Sheet 2 B cell epitope
B cell epitope prediction using BC pred with specificity 90%
S.No	Gene ID	Position	B cell Peptide seq	Peptide Score
1	TA15480				No epitope
2	TA09756				No epitope
3	TA13665				No epitope
4	TA21140				No epitope
5	TA15965	219	SPIYAPTKSSWVTKIKGMYR	0.978	Buried
6	TA05820	261	ETNEGDGDEEMKEKEKKETK	1	Buried
		79	INKPDEESHSDLTLKTPETP	0.977	Buried
7	TA14950	387	LGFGPNKKWKGNDYFWNYFH	0.976	Buried
		275	QSSDFNSNSFEETDQTEPNL	0.968	Buried
8	TA15795	197	ELETRTNRTTGSNIMDKYKV	0.996	Buried
		244	SIPEEMESVDSISWVNDTTN	0.995	Buried
		166	RMRMIEIRKEEEVAKKIVDS	0.994	Buried
9	TA12045	447	PNPTIVNNTDISFGPKGPGL	1	Buried
10	TA13385	190	VVYAGENGTESQGSGNGFQS	0.996	Buried
		336	AVGFPSITENWDSTAATGNG	0.993	Exposed
		375	EYKRHDPSKWPTDGMTTRTA	0.985	Exposed
		1	MSGQNNECGKNGEKTKKIIA	0.984	Buried
11	TA16735	541	GSGSTGTCSCSVTGSNCCCI	0.994	Buried
		658	LLRITPVQYPRKWDNPKVIK	0.992	Buried
		87	VWLKVTSVLITTCTTIGIGF	0.991	Buried
		912	VNWEYVWEKEYKYYRMKMSN	0.986	Exposed
12	TA21100	32	YNSTQNDTNTPRTGSYYNAV	0.999	Exposed
		618	LTRQRSSTPTPSSSVSSQIV	0.998	Buried
		301	WGLNHTGSSNITHTSYESNY	0.996	Buried
		384	RTSKTTSSRSSYESNPVSTF	0.995	Buried
		328	DQSSNSKSLEQVVTNSVNRV	0.993	Buried
13	TA09755	132	FLPQTSRPSMGKKKGSFQLP	0.976	Exposed
14	TA13065	157	KKPASDFEEQALEEYLKDKD	0.964	Exposed
15	TA13810	193	DEKEETSKKKYVLMVVVVVV	0.972	Exposed
16	TA11900	198	ELTTTKLVNVIVNGTQESIN	0.984	Exposed
17	TA13820	24	EKNEQVTIDINKDATNPRKN	0.985	Exposed
18	TA17055	175	HTVERDDESEEEAAITRVCC	0.999	Exposed
		39	LGYTLDTTIITSIGRDKINR	0.986	Exposed
19	TA16125	99	NVTEGGTSMYKYFVKVKGKW	0.963	Exposed
20	TA12115	251	FINFICKIIPPGFPGQLLIQ	1	Exposed
		37	LVKKTLFNRETDPSNNNFPF	0.963	Exposed
21	TA17050	16	VISSVNAANEDEKKKEEKKD	1	Exposed
		105	NLHPAQPKMFKKKGDKEYSE	1	Exposed
		212	FYTGDSRLKETYFELKDDKW	0.994	Exposed
		243	LNAMNSSWSTDYKPVVDKFS	0.991	Exposed
		43	TSCENVTFKNVDSNTTELTV	0.978	Exposed
