# Supplementary material for: Immuno-informatics Analysis to Identify Novel Vaccine Candidates and Design of a Multi-Epitope Based Vaccine Candidate Against Theileria parasites
Source: Front Immunol. 2018 Oct 15;9:2213. doi: 10.3389/fimmu.2018.02213 (PMC6197074; doi:10.3389/fimmu.2018.02213)
Supplement: Table S4 — Analysis of epitopes present in cytoplasm, transmembrane and extracellular regions using TMHMM server. [file Data_Sheet_4.XLSX]

## Sheet: Sheet 3 TM analysis
Analysis of epitopes present in cytoplasm, Transmebrane and extracellular regions using TMHMM server
S.No.	Antigenic protein	Inside (Cytosolic)	Outside (Extracellular)	Transmembrane (TM)	Total TM domain
1	TA09756	No transmembrane	None	None	0
2	TA21140	No transmembrane	None	None	0
3	TA11900	No transmembrane	None	None	0
4	TA17055	No transmembrane	None	None	0
5	TA12115	No transmembrane	None	None	0
6	TA09755	No transmembrane	None	None	0
7	TA13810	227-229	1-203	204-226	1
8	TA17050	281	1-260	261-280	1
9	TA13820	199	1-175	176-198	1
10	TA16125	329-330	1-308	309-328	1
11	TA15480	1-6, 67-128, 194-224	30-43, 152-170	7- 29, 44-66, 129-151, 171 -193	4
12	TA13065	48-59, 102-120	1-24,80-82,144-195	25-47, 60-79, 83-101, 121-143	4
13	TA13665	41-46, 92-103	1-22,70-73,124-173	23-40, 47-69, 74-91, 104-123	4
14	TA15795	1-12, 57-62, 122-277	36-38,83-101	13-35, 39-56, 63-82, 102-121	4
15	TA15965	1-28, 86-91, 144-154, 212-321, 372-407	52-65, 112-120, 175-188, 345-348, 431-447	29-51, 66-85, 92-111, 121-143, 155-174, 189-211, 322-344, 349-371, 408-430	9
16	TA05820	1-12, 68-99, 152-205, 248-288, 384-389	36-44, 123-131, 224-227, 312-360, 410	13-35, 45-67, 100-122, 132-151, 206-223, 228-247, 289-311, 361-383, 390-409	9
17	TA14950	1-20, 91-96, 149-154, 215-333, 391-402, 491-552	39-72, 120-128, 178-191, 354-367,426-467	21-38, 73-90, 97-119, 129-148, 155-177, 192-214, 334-353, 368-390, 403-425, 468-490	10
18	TA21100	84-144, 197-202, 263-430, 491-496, 547-550, 606-637	1-60, 165-173, 226-239, 454-467, 515-523, 574-582	61-83, 145-164, 174-196, 203-225, 240-262, 431-453, 468-490, 497-514, 524-546, 551-573, 583-605	11
19	TA13385	1-20, 81-86, 142-147, 192-210, 268-279, 340-351	44-57, 110-118, 171-173, 234-247, 303-316, 375-432	21-43, 58-80, 87-109, 119-141, 148-170, 174-191, 211-233, 248-267, 280-302, 317-339, 352-374	11
20	TA12045	1-20, 78-83, 139-144, 205-307, 368-379, 432-488	44-57,107-115,168-181,331-344,400-408,512-564	21-43, 58-77, 84-106, 116-138, 145-167, 182-204, 308-330, 345-367, 380-399, 409-431, 489-511	11
21	TA16735	1-11, 62-67, 114-125, 181-236, 302-307, 363-763	32-40, 91-93, 149-157, 260-278, 326-339, 787-1076	12-31, 41-61, 68-90, 94-113, 126-148, 158-180, 237-259, 279-301, 308-325, 340-362, 794-786	11
