# Supplementary material for: Immuno-informatics Analysis to Identify Novel Vaccine Candidates and Design of a Multi-Epitope Based Vaccine Candidate Against Theileria parasites
Source: Front Immunol. 2018 Oct 15;9:2213. doi: 10.3389/fimmu.2018.02213 (PMC6197074; doi:10.3389/fimmu.2018.02213)
Supplement: Table S5 — T cell epitope prediction using NetCTL with a threshold of 0.98. [file Data_Sheet_5.XLSX]

## Sheet: Sheet 4 T cell epitope
T cell epitope prediction using NetCTL with a threshold of 0.98
S. No	Gene ID	T cell Peptide seq	Peptide Score
1	TA15480	ATFLSRKLY	1.0251
		FLSRKLYEY	1.5146
		LYEYVLYLY	1.0867
		PSKFYLHCY	1.0442
		FVAWFYKLY	1.8362
		LTLLFAVKY	1.7748
		VLLVYYWAY	1.7288
		LVLVGSLSY	1.0364
2	TA09755	WTKIDEAKY	1.3937
3	TA15965	FISDCFSVY	1.8597
		ISDCFSVYI	1.2801
		NSFVVSEYY	1.9668
		FSNLYSGYY	3.3524
		WVTKIKGMY	1.576
		LSDLCKCAF	1.2583
		FVDNFSDII	1.0612
		VTNHQKFLY	2.8507
		FLYKRDLPY	1.0237
		LTEFMTILF	2.2323
		LLVCFSMGY	1.058
		LVDEKNYSY	2.8322
		WMVFFIVVY	1.0883
		FLAQIMERY	2.4838
		ATDHYQHLK	2.0808
4	TA13065	VLDICILGY	2.8666
		LIKSSILFY	1.4985
		YTCKFAGLV	1.5776
5	TA05820	YVPILGVLY	1.5795
		ITSFLGTTY	2.913
		NLGTRLHFY	1.2784
		IISTILGAY	1.4036
		LIAFCIILY	1.7568
		IAFCIILYY	1.2077
		VLLFFIGLY	1.1079
		CSATSNLLT	1.2508
		FINLTLLTY	1.8307
6	TA13810	HLDSDKQGY	2.194
		DSDKQGYKV	0.9968
		WTEVTVLTL	1.7477
7	TA21140	KVITDVLIY	0.9861
		ITDVLIYIY	3.5987
		ILLTFNHLY	1.7235
		SVITIEVLY	0.9857
		YLSNDVVLY	2.5186
		LSNDVVLYV	1.0307
		DVVLYVLLY	1.4784
		MIDNVNIML	1.2717
		KLVNLILLY	1.308
		LLILINNNY	1.0583
		LILINNNYY	1.2144
8	TA13385	TLAASATIY	2.1673
		SVSTSLIHY	1.9792
		STSLIHYIV	1.0228
		LTASMWSVV	0.983
		TASMWSVVY	1.9944
		TSVALSLIY	2.6342
		ALSLIYVYY	1.4656
		MVIAVLSHY	0.9948
		ILFTISLHY	1.3966
		MTGFLTILF	1.3437
		MTTRTAFSY	2.5757
9	TA12045	FTPRKYAHY	2.1504
		CSLYFVVLY	2.2912
		KMGHLTIYY	1.3242
		FAGVQVSVY	1.2448
		QVSVYHILF	1.0552
		DVEYWILVY	2.4687
		MSTIAMGLV	1.0611
		STIAMGLVY	2.6022
		FTDLVTAHR	1.0479
		LINIILCAY	1.1511
		WSLNKHWHF	1.1045
		NTDISFGPK *	1.1308
		SSFNILLSY	1.9946
10	TA16735	CSEQFYILI	1.4104
		KASPNFQWY	1.1409
		STSFVTLTL	1.1913
		TLTLVLILY	1.4435
		FINLVHYYY	1.8733
		NLVHYYYLY	1.5016
		YSSNAKFLL	1.084
		KSDQFSFDL	1.3493
		CTKVFTQLY	2.9474
		IACHLLGFY	1.2404
		YSENLAFCF	1.6022
		TLNGYVCSY	1.2986
		YVCSYNLFV	1.2296
		FLTQCYCRY	1.459
		ILNERNEYY	1.448
		RTDLCTSKL	1.1117
		FTEHNSLEY	3.678
		HSDIQVDLH	2.161
		SSKTEKSEY	1.8719
		NSGLESKEY	1.3133
		WSCCLGLIY	3.1396
		QIFFVNWEY	1.7419
		NLENYLDLY	2.6758
		SLDERLQHY	2.5062
		YIDMWNNRI	1.3023
		WIDTEIIFF	1.7386
11	TA17050	LTSCENVTF	1.5494
		YSEVKFETY	3.4049
		DSKKFVKLY	1.1547
		MNSSWSTDY	1.3395
12	TA09756	LISKIIQDY	1.549
		LSYKQECKY	1.0101
		ISTWASISY	1.65
13	TA13665	GSNSSHLMF	1.2555
		LLSSGLHIY	1.6991
		KIQLFLYLY	0.9987
		SNDVLPNWY	1.2769
		FTGVGNTLF	1.3591
14	TA11900	ISSFEKGDY	2.0896
		VSDGPSVLF	1.3816
		KVDYVFITY	2.6952
		WSSVTGDTY	3.0986
		GTQESINQY	2.1984
15	TA13820	ATNPRKNHY	2.3601
		TVNNKVYIY	1.7014
		LTDIVNDLG	1.0151
16	TA17055	LSSSWTLCY	3.5539
		NQDDVRKDY	1.008
		VVEDDYDAY	1.8362
17	TA16125	YSLLFFYLY	2.7497
		SLLFFYLYY	1.4461
		SSADFTLNL	1.1248
		KSSNDQLLV	1.0507
		LLVNHTYHY	1.1223
		RVDEAVLYF	1.3688
		GTEALSLLY	3.694
		VTEGGTSMY	3.2105
		FVDIDRTAY	2.8351
		YTSDELDTF	1.5748
		TSDELDTFA	0.9912
		FALDIMTKY	1.4426
		VLCSSVWTY	2.2249
		DTLILVSLY	2.183
18	TA14950	RTACSGSRF	1.0834
		LSSIYVSKF	1.3371
		SMDTFNMIA	1.1179
		IAIIFVNLY	1.2
		FVNLYMWAF	1.2393
		ISILCSIAY	1.1608
		FSACIGVEF	1.1828
		PIANFDVDY	1.0369
		SSDFNSNSF	2.0963
		GTSLCFSFY	2.9642
		TVSTFNTMF	1.1879
		ASIFWGSGY	1.2613
		FKSIFFWFY	2.2442
19	TA21100	NTPRTGSYY	1.8843
		TVVMCSSIY	1.0071
		VVMCSSIYY	1.3985
		IVDRFTLRY	3.0743
		FADDLSTFI	1.0022
		AMPLRSWNY	1.3794
		YIKEYFSLY	1.7912
		SSNITHTSY	2.765
		DTVLLDEKY	1.2165
		GSDVESEQF	1.4904
		KTTSSRSSY	1.62
		RAENRASLY	2.4335
		FTNIFMSNL	1.0395
		MSNLLLKNY	1.4201
		VVFDYSVKY	0.9931
		YSVKYVNLF	1.1431
		FTKNLTLGY	3.0035
		SVDVTTLIV	1.5112
		WLDTFLLET	1.033
20	TA15795	SLILFDWKY	1.2853
		VFSIVSSLY	0.9847
		LSDVISVLK	1.3213
		FSQDMEVKY	1.8805
21	TA12115	FIPFMYIIY	1.158
		ETDPSNNNF	2.2436
		FINDVFEAY	1.9025
		DVFEAYSLY	1.0133
		FFELLPSLY	1.0366
		LMATLNNLF	1.2378
