# Supplementary material for: Immuno-informatics Analysis to Identify Novel Vaccine Candidates and Design of a Multi-Epitope Based Vaccine Candidate Against Theileria parasites
Source: Front Immunol. 2018 Oct 15;9:2213. doi: 10.3389/fimmu.2018.02213 (PMC6197074; doi:10.3389/fimmu.2018.02213)
Supplement: Table S6 — Identification of MHC-I restriction elements. [file Data_Sheet_6.XLSX]

## Sheet: Sheet 5 T-MHC
Identification of MHC-I restriction elements
S.No	Gene Id	Peptide number	Peptide	MHC	IC50 value	% Score
1	TA15480	1	LYEYVLYLY	BoLA-N:02401	31	0.15
				BoLA-N:02402	45	0.12
				BoLA-N:05101	26	0.1
		2	FVAWFYKLY	BoLA-N:05101	49	0.3
		3	LVLVGSLSY	BoLA-N:00901	37	0.1
				BoLA-N:00902	15	0.4
				BoLA-N:02301	30	0.5
2	TA15965	4	FSNLYSGYY	BoLA-N:04601	44	0.15
				BoLA-N:05101	30	0.12
		5	FLYKRDLPY	BoLA-N:00901	11	0.01
				BoLA-N:00902	5	0.03
				BoLA-N:02301	7	0.05
				BoLA-N:04301	25	0.03
				BoLA-N:04601	13	0.1
				BoLA-N:05101	13	0.03
		6	WMVFFIVVY	BoLA-N:00901	41	0.12
				BoLA-N:00902	14	0.3
3	TA05820	7	IAFCIILYY	BoLA-N:00901	49	0.15
				BoLA-N:00902	16	0.4
				BoLA-N:02401	49	0.3
				BoLA-N:05101	40	0.25
		8	FINLTLLTY	BoLA-N:04601	45	0.17
				BoLA-N:05101	36	0.17
4	TA21140	9	ITDVLIYIY	BoLA-N:04301	47	0.08
				BoLA-N:05101	48	0.3
		10	ILLTFNHLY	BoLA-N:00902	17	0.4
				BoLA-N:04301	49	0.08
				BoLA-N:05101	32	0.15
		11	KLVNLILLY	BoLA-N:00902	16	0.4
				BoLA-N:04601	46	0.17
5	TA13385	12	MVIAVLSHY	BoLA-N:00902	16	0.4
				BoLA-N:02401	40	0.25
		13	ILFTISLHY	BoLA-N:00901	21	0.05
				BoLA-N:00902	8	0.1
				BoLA-N:02301	19	0.25
				BoLA-N:02401	28	0.12
				BoLA-N:04601	35	0.1
				BoLA-N:05101	33	0.15
6	TA12045	14	CSLYFVVLY	BoLA-N:05101	35	0.17
		15	KMGHLTIYY	BoLA-N:00901	48	0.15
				BoLA-N:00902	14	0.3
				BoLA-N:04601	46	0.17
				BoLA-N:05101	47	0.3
		16	STIAMGLVY	BoLA-N:00901	35	0.1
				BoLA-N:00902	16	0.4
				BoLA-N:04301	40	0.08
				BoLA-N:04601	23	0.05
				BoLA-N:05101	17	0.05
		17	SSFNILLSY	BoLA-N:00901	13	0.1
				BoLA-N:00902	5	0.03
				BoLA-N:01201	30	0.03
				BoLA-N:02301	11	0.08
				BoLA-N:02401	35	0.17
				BoLA-N:04301	27	0.03
				BoLA-N:04601	16	0.03
				BoLA-N:05101	12	0.01
7	TA16735	18	FINLVHYYY	BoLA-N:05101	36	0.17
		19	FTEHNSLEY	BoLA-N:05101	43	0.25
8	TA16125	20	YSLLFFYLY	BoLA-N:00901	42	0.12
				BoLA-N:00902	12	0.2
				BoLA-N:02401	10	0.01
				BoLA-N:02402	17	0.03
				BoLA-N:04301	7	0.01
				BoLA-N:04601	18	0.03
				BoLA-N:05101	8	0.01
		21	SLLFFYLYY	BoLA-N:04301	49	0.08
				BoLA-N:04601	24	0.05
				BoLA-N:05101	17	0.05
		22	LLVNHTYHY	BoLA-N:00902	19	0.5
		23	FALDIMTKY	BoLA-N:05101	47	0.3
9	TA21100	24	YIKEYFSLY	BoLA-N:04601	33	0.1
				BoLA-N:05101	41	0.25
		25	VVFDYSVKY	BoLA-N:00901	45	0.5
				BoLA-N:00902	18	0.5
				BoLA-N:04601	48	0.2
				BoLA-N:05101	45	0.25
10	TA15795	26	VFSIVSSLY	BoLA-N:04601	26	0.05
				BoLA-N:05101	19	0.05
11	TA12115	27	FFELLPSLY	BoLA-N:05101	44	0.25
