# Supplementary material for: Immuno-informatics Analysis to Identify Novel Vaccine Candidates and Design of a Multi-Epitope Based Vaccine Candidate Against Theileria parasites
Source: Front Immunol. 2018 Oct 15;9:2213. doi: 10.3389/fimmu.2018.02213 (PMC6197074; doi:10.3389/fimmu.2018.02213)
Supplement: Table S7 — Identification of CTL epitopes generated in multi-epitope vaccine candidate. [file Data_Sheet_7.XLSX]

## Sheet: Sheet 6 CTL in final vaccine 
Identification of CTL epitopes generated in multi-epitope vaccine candidate
S.No	Previously present T cell epitope	Newly predected T cell epitope
1	LYEYVLYLY	YVLYLYAAY
2	FVAWFYKLY	AAYFVAWFY
3	LVLVGSLSY	YAAYFSNLY
4	FSNLYSGYY	YAAYWMVFF
5	FLYKRDLPY	YIAFCIILY
6	WMVFFIVVY	LTLLTYAAY
7	IAFCIILYY	LTYAAYFLY
8	FINLTLLTY	TISLHYAAY
9	ITDVLIYIY	HYAAYCSLY
10	ILLTFNHLY	YAAYCSLYF
11	KLVNLILLY	YSTIAMGLV
12	ILFTISLHY	AMGLVYAAY
13	CSLYFVVLY	FINLVHYYY
14	KMGHLTIYY	LVHYYYAAY
15	STIAMGLVY	NSLEYAAYY
16	SSFNILLSY	YAAYYSLLF
17	FINLVHYYY	YAAYSLLFF
18	FTEHNSLEY	YSLLFFYLY
19	YSLLFFYLY	IMTKYAAYY
20	SLLFFYLYY	YAAYYIKEY
21	LLVNHTYHY	IVSSLYAAY
22	FALDIMTKY	VSSLYAAYF
23	YIKEYFSLY	YAAYVVFDY
24	VVFDYSVKY
25	VFSIVSSLY
26	FFELLPSLY
