# Supplementary material for: Immuno-informatics Analysis to Identify Novel Vaccine Candidates and Design of a Multi-Epitope Based Vaccine Candidate Against Theileria parasites
Source: Front Immunol. 2018 Oct 15;9:2213. doi: 10.3389/fimmu.2018.02213 (PMC6197074; doi:10.3389/fimmu.2018.02213)
Supplement: Table S8 — Identification of B-cell epitopes generated in multi-epitope vaccine candidate. [file Data_Sheet_8.XLSX]

## Sheet: Sheet 7 conformation B cell epi
Identification of B cell epitopes generated in multi-epitope vaccine candidate
S. No	Conformational B cell epitope predicted by EliPro
1	B:Y57, B:I61, B:A62, B:F63, B:C64, B:I65, B:I66, B:L67, B:Y68, B:Y69, B:A70, B:A71, B:Y72, B:F73,B:I74, B:N75, B:L76, B:T77, B:L78, B:A142, B:A143, B:Y144, B:M145, B:V146, B:I147, B:A148, B:V149, B:H152, B:F265, B:A266, B:L267, B:D268, B:I269, B:M270, B:T271, B:K272, B:Y273, B:A274, B:A275, B:Y276, B:Y277, B:I278, B:K279, B:F282
2	B:Y309, B:Y312, B:V313, B:V314, B:F315, B:D316, B:S318, B:V319, B:K320
3	B:A191, B:K193, B:M194, B:G195, B:H196, B:L197, B:T198, B:I199, B:Y200, B:Y201, B:A202, B:A203, B:Y204, B:F205, B:I206, B:N207, B:L208, B:V209, B:H210, B:Y211, B:Y212, B:Y213, B:A214, B:A215, B:Y216, B:F217, B:T218, B:H220, B:N221, B:E224, B:Y225
4	B:W16, B:F17, B:L20, B:Y21, B:A22, B:A23, B:Y24, B:F25, B:S26, B:N27, B:L28, B:Y29, B:S30, B:G31, B:Y32, B:Y33, B:A34, B:A35, B:Y36, B:V38, B:L39, B:Y108, B:I109, B:L110, B:L111, B:T112, B:F113, B:N114, B:H115, B:L116, B:Y117
5	B:I133, B:T136, B:I137, B:L139, B:H140, B:Y141
6	B:M173, B:L231, B:L232, B:F233, B:Y235
7	B:Y156, B:L159, B:Y160, B:V162, B:V163, B:L164, B:A166, B:A167, B:Y168, B:S169, B:T170, B:I171
8	B:F52, B:F53, B:V56, B:Y60
9	B:A118, B:A119, B:Y120
